# Supplementary material for: ﻿Phylogenomics reveal Populusgonggaensis as a hybrid between P.lasiocarpa and P.cathayana (Salicaceae)
Source: PhytoKeys. 2024 Jan 23;237:161–77. doi: 10.3897/phytokeys.237.103012 (PMC10829108; doi:10.3897/phytokeys.237.103012)
Supplement: XML Treatment for Populus × gonggaensis [file phytokeys.237.103012-treatment1.xml]

<!DOCTYPE tp:taxon-treatment
  PUBLIC "-//TaxonX//DTD Taxonomic Treatment Publishing DTD v0 20100105//EN" "tax-treatment-NSO.dtd">
<tp:taxon-treatment xmlns:tp="http://www.plazi.org/taxpub"><tp:treatment-meta><kwd-group><label>Taxon classification</label><kwd>
              <named-content content-type="kingdom">Plantae</named-content>
            </kwd><kwd>
              <named-content content-type="order">Malpighiales</named-content>
            </kwd><kwd>
              <named-content content-type="family">Salicaceae</named-content>
            </kwd></kwd-group><mixed-citation publication-type="journal"><person-group><name><surname>Du</surname><given-names>Wenyan</given-names></name><name><surname>Wang</surname><given-names>Yachao</given-names></name><name><surname>Xie</surname><given-names>Dajun</given-names></name><name><surname>Li</surname><given-names>Enze</given-names></name><name><surname>Bai</surname><given-names>Yuran</given-names></name><name><surname>Shang</surname><given-names>Ce</given-names></name><name><surname>Zhang</surname><given-names>Zhixiang</given-names></name></person-group><article-title>﻿Phylogenomics reveal <italic><tp:taxon-name><tp:taxon-name-part taxon-name-part-type="genus" reg="Populus">Populus</tp:taxon-name-part><tp:taxon-name-part taxon-name-part-type="species" reg="gonggaensis">gonggaensis</tp:taxon-name-part></tp:taxon-name></italic> as a hybrid between <italic><tp:taxon-name><tp:taxon-name-part taxon-name-part-type="genus" reg="Populus">P.</tp:taxon-name-part><tp:taxon-name-part taxon-name-part-type="species" reg="lasiocarpa">lasiocarpa</tp:taxon-name-part></tp:taxon-name></italic> and <italic><tp:taxon-name><tp:taxon-name-part taxon-name-part-type="genus" reg="Populus">P.</tp:taxon-name-part><tp:taxon-name-part taxon-name-part-type="species" reg="cathayana">cathayana</tp:taxon-name-part></tp:taxon-name></italic> (<tp:taxon-name><tp:taxon-name-part taxon-name-part-type="family">Salicaceae</tp:taxon-name-part></tp:taxon-name>)</article-title><source>PhytoKeys</source><day>23</day><month>01</month><year>2024</year><volume>237</volume><fpage>161</fpage><lpage>177</lpage><pub-id pub-id-type="doi">10.3897/phytokeys.237.103012</pub-id></mixed-citation></tp:treatment-meta><tp:nomenclature><label>﻿</label><tp:taxon-name>
            <object-id xmlns:xlink="http://www.w3.org/1999/xlink" content-type="arpha" xlink:type="simple">FAF582B6-DC2F-5010-AF88-705F9C88E73D</object-id>
            <tp:taxon-name-part taxon-name-part-type="genus" reg="Populus">Populus</tp:taxon-name-part>
            <tp:taxon-name-part taxon-name-part-type="hybrid-sign">×</tp:taxon-name-part>
            <tp:taxon-name-part taxon-name-part-type="species" reg="gonggaensis">gonggaensis</tp:taxon-name-part>
          </tp:taxon-name><tp:taxon-authority>N. Chao &amp; J.R. He in Sichuan Forest. Sci. Techn. 12(3): 1, f. 1. 1991.</tp:taxon-authority><tp:nomenclature-citation-list><tp:nomenclature-citation><tp:taxon-name>
                <tp:taxon-name-part taxon-name-part-type="genus" reg="Populus"/>
                <tp:taxon-name-part taxon-name-part-type="species" reg="cathayana"/>
              </tp:taxon-name><comment>= <tp:taxon-name><tp:taxon-name-part taxon-name-part-type="genus" reg="Populus">Populus</tp:taxon-name-part><tp:taxon-name-part taxon-name-part-type="species" reg="cathayana">cathayana</tp:taxon-name-part></tp:taxon-name> Rehder × <tp:taxon-name><tp:taxon-name-part taxon-name-part-type="genus" reg="Populus">Populus</tp:taxon-name-part><tp:taxon-name-part taxon-name-part-type="species" reg="lasiocarpa">lasiocarpa</tp:taxon-name-part></tp:taxon-name> Oliv. </comment></tp:nomenclature-citation></tp:nomenclature-citation-list></tp:nomenclature><tp:treatment-sec sec-type="material" id="SECID0EGFBI"><title>Type.</title><p>China, Sichuan, Kangding County, Simaqiao, 2700 m elev., 27 May 1991, Neng Chao &amp; Jiaren He 4207 (Lectotype in <named-content xmlns:xlink="http://www.w3.org/1999/xlink" content-type="dwc:institutional_code" xlink:title="Herbarium of Sichuan Academy of Forestry" xlink:href="http://grbio.org/institution/sichuan-academy-forestry" xlink:type="simple">SCFI</named-content>!, designated here; isolectotypes in <named-content xmlns:xlink="http://www.w3.org/1999/xlink" content-type="dwc:institutional_code" xlink:title="Herbarium of Sichuan Academy of Forestry" xlink:href="http://grbio.org/institution/sichuan-academy-forestry" xlink:type="simple">SCFI</named-content>!).</p><p>There were four specimens of ‘Neng Chao &amp; Jiaren He 4207’ found in <named-content xmlns:xlink="http://www.w3.org/1999/xlink" content-type="dwc:institutional_code" xlink:title="Herbarium of Sichuan Academy of Forestry" xlink:href="http://grbio.org/institution/sichuan-academy-forestry" xlink:type="simple">SCFI</named-content> and all of them were labelled as ‘TYPUS’. According to Art. 9.6 of ICN (<xref ref-type="bibr" rid="B35">Turland et al. 2018</xref>), the four specimens should be syntypes (Suppl. material <xref ref-type="supplementary-material" rid="S3">3</xref>). Hence, we designated the best-preserved one as the lectotype of <tp:taxon-name><tp:taxon-name-part taxon-name-part-type="genus" reg="Populus">P.</tp:taxon-name-part><tp:taxon-name-part taxon-name-part-type="hybrid-sign">×</tp:taxon-name-part><tp:taxon-name-part taxon-name-part-type="species" reg="gonggaensis">gonggaensis</tp:taxon-name-part></tp:taxon-name> (Fig. <xref ref-type="fig" rid="F5">5</xref>).</p></tp:treatment-sec><tp:treatment-sec><!--Section generated to contain objects referenced in tp:taxon-treatment.--><supplementary-material xmlns:xlink="http://www.w3.org/1999/xlink" id="S3" position="float" orientation="portrait" xlink:type="simple"><object-id content-type="doi" xlink:type="simple">10.3897/phytokeys.237.103012.suppl3</object-id><object-id content-type="arpha" xlink:type="simple">20C2BB1E-F994-53FC-A4BA-0879C8557BD6</object-id><label>Supplementary material 3</label><caption><p>Syntypes of <italic><tp:taxon-name><tp:taxon-name-part taxon-name-part-type="genus" reg="Populus">Populus</tp:taxon-name-part><tp:taxon-name-part taxon-name-part-type="species" reg="gonggaensis">gonggaensis</tp:taxon-name-part></tp:taxon-name></italic> N. Chao &amp; J.R. He</p></caption><statement content-type="dataType"><label>Data type</label><p>pdf</p></statement><media xlink:href="phytokeys-237-161_article-103012__-s003.pdf" mimetype="application" mime-subtype="pdf" position="float" orientation="portrait" xlink:type="simple" id="oo_972382.pdf"><uri content-type="original_file" xlink:type="simple">https://binary.pensoft.net/file/972382</uri></media><permissions><license xlink:type="simple"><license-p>This dataset is made available under the Open Database License (http://opendatacommons.org/licenses/odbl/1.0/). The Open Database License (ODbL) is a license agreement intended to allow users to freely share, modify, and use this Dataset while maintaining this same freedom for others, provided that the original source and author(s) are credited.</license-p></license></permissions><attrib specific-use="authors">Wenyan Du, Yachao Wang, Dajun Xie, Enze Li, Yuran Bai, Ce Shang, Zhixiang Zhang</attrib></supplementary-material><fig id="F5" position="float" orientation="portrait"><object-id xmlns:xlink="http://www.w3.org/1999/xlink" content-type="doi" xlink:type="simple">10.3897/phytokeys.237.103012.figure5</object-id><object-id xmlns:xlink="http://www.w3.org/1999/xlink" content-type="arpha" xlink:type="simple">B7936CC1-A2CD-5EB9-A887-05C4CB2E6E78</object-id><label>Figure 5.</label><caption><p>Lectotype of <italic><tp:taxon-name><tp:taxon-name-part taxon-name-part-type="genus" reg="Populus">Populus</tp:taxon-name-part><tp:taxon-name-part taxon-name-part-type="species" reg="gonggaensis">gonggaensis</tp:taxon-name-part></tp:taxon-name></italic> N. Chao &amp; J.R. He.</p></caption><graphic xmlns:xlink="http://www.w3.org/1999/xlink" xlink:href="phytokeys-237-161_article-103012__-g005.jpg" position="float" orientation="portrait" xlink:type="simple" id="oo_972379.jpg"><uri content-type="original_file" xlink:type="simple">https://binary.pensoft.net/fig/972379</uri></graphic></fig></tp:treatment-sec><ref-list><ref id="B35"><mixed-citation xmlns:xlink="http://www.w3.org/1999/xlink" xlink:type="simple"><person-group><name name-style="western"><surname>Turland</surname><given-names>NJ</given-names></name><name name-style="western"><surname>Wiersema</surname><given-names>JH</given-names></name><name name-style="western"><surname>Barrie</surname><given-names>FR</given-names></name><name name-style="western"><surname>Greuter</surname><given-names>W</given-names></name><name name-style="western"><surname>Hawksworth</surname><given-names>DL</given-names></name><name name-style="western"><surname>Herendeen</surname><given-names>PS</given-names></name><name name-style="western"><surname>Knapp</surname><given-names>S</given-names></name><name name-style="western"><surname>Kusber</surname><given-names>W-H</given-names></name><name name-style="western"><surname>Li</surname><given-names>D-Z</given-names></name><name name-style="western"><surname>Marhold</surname><given-names>K</given-names></name><name name-style="western"><surname>May</surname><given-names>TW</given-names></name><name name-style="western"><surname>McNeill</surname><given-names>J</given-names></name><name name-style="western"><surname>Monro</surname><given-names>AM</given-names></name><name name-style="western"><surname>Prado</surname><given-names>J</given-names></name><name name-style="western"><surname>Price</surname><given-names>MJ</given-names></name><name name-style="western"><surname>Smith</surname><given-names>GF</given-names></name></person-group> (<year>2018</year>) International Code of Nomenclature for algae, fungi, and plants (Shenzhen Code) adopted by the Nineteenth International Botanical Congress Shenzhen, China, July 2017. Regnum Vegetabile 159. Koeltz Botanical Books, Glashütten. <ext-link xlink:href="10.12705/Code.2018" ext-link-type="doi" xlink:type="simple">https://doi.org/10.12705/Code.2018</ext-link></mixed-citation></ref></ref-list></tp:taxon-treatment>
